# Supplementary material for: Screening for Microsatellite Instability Identifies Frequent 3′-Untranslated Region Mutation of the RB1-Inducible Coiled-Coil 1 Gene in Colon Tumors
Source: PLoS One. 2009 Nov 2;4(11):e7715. doi: 10.1371/journal.pone.0007715 (PMC2766054; doi:10.1371/journal.pone.0007715)
Supplement: Table S1 — Description of 3′UTR microsatellites analyzed in the current study. (0.04 MB XLS) [file pone.0007715.s001.xls]

## Sheet: Sheet2
Table S1. Description of 3'UTR microsatellites analyzed in the current study
Symbol	Name	Cytoband	mRNA	Seq.	repeat position	# Distance from cds end	# Distance from polyA site	** Flanking putative miR binding site	*** AREs within 3'UTR	Phast Cons 44way-Placental: mean (SD)	Variant (normal colon tissues)	wild type (normal colon tissues)	Total variants (normal colon tissues)	mono-allelic variants (normal colon tissues)	biallelic variants (normal colon tissues)	% variants (normal colon tissues)	% biallelic variants (normal colon tissues)	Average shift (base /case, normal colon tissues)	wild type (colorectal tumors)	Total mutants (colorectal tumors)	mono-allelic mutants (colorectal tumors)	biallelic mutants (colorectal tumors)	% mutants (colorectal tumors)	% biallelic mutants	Average shift (base /case, colorectal tumors)	forward primer seq (5'>3')	reverse primer seq (5'>3')	PCR amplicon length (bases)	Annealing temperature
ADAMTS3	ADAM metallopeptidase with thrombospondin type 1 motif, 3	4q13.3	NM_014243	T10	5570	1915	237	-	+	0.00 (0.00)	T9	39	1	1	0	0.025	0	0.025	33	1	1	0	0.0294118	0	0.0588235	GTAAAACAATCCCTAAGCCTTAA	GCTTAGTAGAAAAGAAAGCCC	192	55
ADAMTS3	ADAM metallopeptidase with thrombospondin type 1 motif, 3	4q13.3	NM_014243	T8	4968	1313	839	-	+	1.00 (0.00)	T7	38	3	3	0	0.0731707	0	0.0731707	38	1	1	0	0.025641	0	0.0512821	GCAAAGCCAGAAATGCTC	CATGCATCTCTAATTATGTCTCTC	182	55
APLP2	Amyloid beta (A4) precursor-like protein 2	11q23-q25/q24	NM_001642	A8	2889	440	-96	-	-	0.11 (0.19)	none	39	0	0	0	0	0	0	37	1	1	0	0.0263158	0	0.0263158	GGTTATGTTGTGTAAGTCAACTCTT	TACAGTTCCCTATTCCACCC	135	55
ARID3A	AT rich interactive domain 3A (BRIGHT-like)	19p13.3	NM_005224	T9	2638	566	-339	-	-	0.01 (0.02)	none	37	0	0	0	0	0	0	32	2	2	0	0.0588235	0	0.0588235	GTCCAGTGAAACCCCTGAA	CGAAACCTCTTAAAAACCCTAC	98	55
ATRX	Alpha thalassemia/mental retardation syndrome X-linked (RAD54 homolog, S. cerevisiae)	Xq13.1-q21.1	NM_000489	T10	8868	1157	1479	-	+	0.00 (0.00)	none	37	0	0	0	0	0	0	30	3	2	1	0.0909091	0.030303	0.0909091	CACTGGCTTCTATGCGCTTC	CTCCCATAGTCAAAAACAATGTTT	289	55
ATRX	Alpha thalassemia/mental retardation syndrome X-linked (RAD54 homolog, S. cerevisiae)	Xq13.1-q21.1	NM_000489	T13	7848	137	2499	+	+	0.49 (0.45)	none	40	0	0	0	0	0	0	16	26	20	6	0.619048	0.142857	1.42857	GAACTCAACTGTATAAATAG	GGCAACATCACTGACAAATG	120	55
C9	Complement component 9	5p14-p12	NM_001737	A9	2044	275	25	-	-	1.00 (0.00)	none	42	0	0	0	0	0	0	32	7	7	0	0.179487	0	0.179487	GCTTTATCCCACGGAAAA	AAGCCGTTTGAAAATTACTT	104	55
C9	Complement component 9	5p14-p12	NM_001737	T9	1922	153	147	-	-	0.00 (0.00)	none	43	0	0	0	0	0	0	40	1	1	0	0.0243902	0	0.0243902	CTGAAGTCTCTTCTCTCTTAGGTCTATAATT	CATTAGGGAACAAAAAATGGAA	89	55
CDC14A	CDC14 cell division cycle 14 homolog A (S. cerevisiae)	1p21	NM_003672	T9	3110	837	1156	-	+	0.00 (0.00)	none	42	0	0	0	0	0	0	39	1	1	0	0.025	0	0.025	AATATTTCTTCTGAGAGCATGG	ATCCTAATTGGGTTAAGAACTC	112	55
CLIP1	CAP-GLY domain containing linker protein 1	12q24.3	NM_002956	T9	5369	930	510	-	-	0.00 (0.00)	T8	35	3	3	0	0.0789474	0	0.0789474	38	1	1	0	0.025641	0	0.025641	CATTAGGACATAACAGACTAGGCCA	GAGATTGTAGATTGGTTATTTAGGTGTTT	206	55
FAM120A	Family with sequence similarity 120A	9q22.31	NM_014612	A11	3918	536	1028	-	+	0.99 (0.01)	none	40	0	0	0	0	0	0	38	1	0	1	0.025641	0.025641	0.102564	TGAAAGAAATAAGGCACAACCA	CAGAACGGCAATATTACTCTATAATT	129	55
FKTN	Fukutin	9q31-q33	NM_001079802	A10	5981	4379	1475	-	-	0.00 (0.00)	none	40	0	0	0	0	0	0	40	2	2	0	0.047619	0	0.047619	GTTCTTAGCCTCAGGCCTAG	TGCTTAACCAAGAAAATGAA	300	55
FKTN	Fukutin	9q31-q33	NM_001079802	T10	5025	3423	2431	-	-	0.00 (0.00)	none	42	0	0	0	0	0	0	41	0	0	0	0	0	0	CCCTGGTAGTAGTGGTCTCAT	TAGTCTCCTTTCCAGCCA	107	55
JARID1A	Jumonji, AT rich interactive domain 1A	12p11	NM_005056	A11	6340	1051	861	+	+	0.00 (0.00)	none	41	0	0	0	0	0	0	29	13	12	1	0.309524	0.0238095	0.452381	CTTGGGTCTACATTTTAGGGA	GCATCACTGTGGCTCAGTAA	118	55
KIAA0427	KIAA0427	18q21.1	NM_014772	T10	4576	2494	1164	-	-	0.03 (0.04)	none	38	0	0	0	0	0	0	30	7	5	2	0.189189	0.0540541	0.243243	TTTAATTACATGTCGTGTCACGG	ATTTTAGGCTTGACTGTTGTTTCT	202	55
MBD2	Methyl-CpG binding domain protein 2	18q21	NM_003927	A8	1557	92	388	-	-	0.95 (0.06)	none	40	0	0	0	0	0	0	42	0	0	0	0	0	0	AGGTAACTTTCGACCGACTT	TTAGTGCTATTAAAAAGCTCTATGTG	125	55
MED1	Mediator complex subunit 1	17q12-q21.1	NM_004774	A8	4993	35	3155	-	-	0.06 (0.03)	none	41	0	0	0	0	0	0	42	0	0	0	0	0	0	GATTGGGAATTAGGAACCTTATT	GTCAAAGCCATGCCATTTAG	143	55
MS4A1	Membrane-spanning 4-domains, subfamily A, member 1	11q12	NM_152866	T8	1706	396	1847	-	-	0.00 (0.00)	none	41	0	0	0	0	0	0	39	1	1	0	0.025	0	0.025	GCTTCATGACATTCCTAAACTATCTT	CCTTAAAACAATGATGCAAAAG	83	55
MS4A1	Membrane-spanning 4-domains, subfamily A, member 1	11q12	NM_152866	T9	1616	306	1937	-	-	0.00 (0.00)	T10	35	1	1	0	0.0277778	0	0.0277778	37	2	2	0	0.0512821	0	0.0512821	GAAAGGCAGAATGAGTGCTTC	CCTGGTTGCTGATGGAGAA	107	55
MYBL1	V-myb myeloblastosis viral oncogene homolog (avian)-like 1	8q22	NM_001080416	T10	2876	515	unavailable	+	-	0.98 (0.02)	none	42	0	0	0	0	0	0	39	3	3	0	0.0714286	0	0.0714286	GTACTTTTGCCCATGTGCT	CTGTAGTTAATTTTACTGCTTCTGA	137	55
MYBL1	V-myb myeloblastosis viral oncogene homolog (avian)-like 1	8q22	NM_001080416	T8	3675	1314	unavailable	-	-	1.00 (0.00)	none	38	0	0	0	0	0	0	40	0	0	0	0	0	0	GCCTGTTTTAGGTGTTTGCA	CAAACTACAGTGTACAATTCTATTTACC	155	55
NUAK1	NUAK family, SNF1-like kinase, 1	12q23.3	NM_014840	A10	5330	1964	1471	-	+	0.67 (0.32)	A11	12	27	24	3	0.692308	0.0769231	0.769231	28	13	11	2	0.317073	0.0487805	0.439024	CCTTTCATTCAATTCCACC	AGATCTAAGTCATACTGACAGCTACG	254	55
OFD1	Oral-facial-digital syndrome 1	Xp22	NM_003611	T9	3521	123	122	-	-	0.00 (0.00)	T10	38	1	0	1	0.025641	0.025641	0.0512821	35	4	4	0	0.102564	0	0.102564	TACTCCTTTGTAAATGTTTCCCTAT	CACGTGACTAGATTATTCTTGGT	131	55
PIK3C2B	Phosphoinositide-3-kinase, class 2, beta polypeptide	1q32	NM_002646	T12	5887	503	1716	-	-	0.00 (0.00)	none	41	0	0	0	0	0	0	23	17	9	8	0.425	0.2	1.125	AAGAGAGGAACACTATTTGGAC	TAGCTAGAAAACGGAACAACAA	106	55
PLIN	Perilipin	15q26	NM_002666	T9	2853	1160	-312	-	-	0.00 (0.00)	none	40	0	0	0	0	0	0	37	2	2	0	0.0512821	0	0.0512821	CATAATATGGATACGCCTTATTTG	GATAAGGACATTTATTATAGC	117	55
PTEN	Phosphatase and tensin homolog (mutated in multiple advanced cancers 1)	10q23.3	NM_000314	T9	2901	658	428	+	+	0.97 (0.06)	none	41	0	0	0	0	0	0	42	0	0	0	0	0	0	CACACCTTTCTTTAGCATGC	CCAATACAGATTCACTTCCTTTA	140	55
PTPRT	Protein tyrosine phosphatase, receptor type, T	20q12-q13	NM_133170	A8	10115	5548	2558	-	-	0.00 (0.00)	none	27	0	0	0	0	0	0	28	5	4	1	0.151515	0.030303	0.181818	CATGCAAAATTTGCATTCC	AGCTGAAGACCAGCTGACCTA	151	55
PTPRT	Protein tyrosine phosphatase, receptor type, T	20q12-q13	NM_133170	A9	8703	4136	3970	-	-	0.01 (0.02)	none	36	0	0	0	0	0	0	32	2	2	0	0.0588235	0	0.0588235	CCAACTGGAGGGTAGGTTA	TGACCTCAAAGGCAGATC	312	55
PTPRT	Protein tyrosine phosphatase, receptor type, T	20q12-q13	NM_133170	T10	12462	7895	211	+	-	0.58 (0.33)	T9	39	2	2	0	0.0487805	0	0.0487805	40	1	1	0	0.0243902	0	0.0487805	CAGTTTGGGTGTTTGATAG	CTGATATTCATTGACCTGAC	159	55
RB1CC1	RB1-inducible coiled-coil 1	8q11	NM_014781	T11	5562	219	970	+	+	0.21 (0.22)	none	41	0	0	0	0	0	0	12	25	23	2	0.675676	0.0540541	0.864865	CTTCACTGGTGTACATCGTTT	GGTATGCCCTTTGAGAAAAT	168	55
RNF144A	Ring finger protein 144A	2p25.2-p25.1	NM_014746	T8	1814	493	3764	-	-	0.00 (0.00)	none	40	0	0	0	0	0	0	33	5	4	1	0.131579	0.0263158	0.157895	TGACAACTGTTTTTATTACTAATGGC	ATGCACCTTGTTGATTTTCAC	93	55
RNGTT	RNA guanylyltransferase and 5'-phosphatase	6q16	NM_003800	A10	3775	1761	675	-	+	0.01 (0.01)	none	41	0	0	0	0	0	0	37	3	2	1	0.075	0.025	0.1	GAATTTATCCAAAACGCCATT	GGAAGCAGGCATCAGACTAT	193	55
RTF1	Rtf1, Paf1/RNA polymerase II complex component, homolog (S. cerevisiae)	15q15.1	NM_015138	T10	4276	2131	741	+	-	0.00 (0.00)	none	43	0	0	0	0	0	0	29	10	10	0	0.25641	0	0.25641	GGGACCTCTCCTATCATGA	GAATGACTCCAGCGAATTAT	99	55
RTF1	Rtf1, Paf1/RNA polymerase II complex component, homolog (S. cerevisiae)	15q15.1	NM_015138	T9	3992	1847	1025	+	-	0.89 (0.21)	none	41	0	0	0	0	0	0	34	3	3	0	0.0810811	0	0.0810811	CCTCAGTGTCGCTTTAACTT	CTGTGTTACAGTCATATTTAGCAA	110	55
SC5DL	Sterol-C5-desaturase (ERG3 delta-5-desaturase homolog, S. cerevisiae)-like	11q23.3	NM_001024956	T8	1177	56	1060	-	-	0.49 (0.43)	none	38	0	0	0	0	0	0	35	1	1	0	0.0277778	0	0.0277778	ATAGGATTGGCGGCTCA	GACTGTATGGAGATTATTTTTTCC	250	55
SEC24D	SEC24 related gene family, member D (S. cerevisiae)	4q26	NM_014822	A8	3757	386	301	+	-	0.00 (0.00)	none	37	0	0	0	0	0	0	31	6	6	0	0.162162	0	0.162162	GGCAAAGTTTACAGAACCAT	GCTATGCAGACCTTAAGTTGAA	209	55
SH2B3*	SH2B adaptor protein 3	12q24	NM_005475	T14	3715	1630	1682	-	-	0.00 (0.00)	none	38	0	0	0	0	0	0	20	18	17	1	0.473684	0.0263158	0.736842	GGTCTGCTTCTTCCACTTATACTTAG	CCCGGTTGACAAGAGAAAC	154	55
SHC1	SHC (Src homology 2 domain containing) transforming protein 1	1q21	NM_003029	C8	2073	409	1095	+	-	0.00 (0.00)	none	42	0	0	0	0	0	0	40	0	0	0	0	0	0	CAGTGGAACAGTCACCCTTCT	GGTCAAAGGCACAAAGTTTAA	117	55
VPS13D	Vacuolar protein sorting 13 homolog D (S. cerevisiae)	1p36.22	NM_015378	A9	14180	872	2130	-	-	0.00 (0.01)	none	39	0	0	0	0	0	0	33	2	2	0	0.0571429	0	0.0571429	CCTAACTAGTCTTACCAAACTTAGG	GGGCTTTGTTCTTGGTTG	228	55
WDR43	WD repeat domain 43	2p23.2	NM_015131	A8	2582	516		-	-	0.00 (0.00)	none	41	0	0	0	0	0	0	39	0	0	0	0	0	0	GGGATAACTACAAACTGGAGTAAA	GATTATCACAGTTAATAGACAAGCTAG	84	55
ZC3H11A	Zinc finger CCCH-type containing 11A	1q32.1	NM_014827	A10	3071	22	1703	+	-	0.68 (0.44)	none	41	0	0	0	0	0	0	33	8	7	1	0.195122	0.0243902	0.243902	GATGACCTTCTGCTTGAGCTATC	GTAAATGTTACAATAGATGAAACTAAGTCCAGT	116	55
ZNF518A	Zinc finger protein 518A	10q23.33	NM_014803	T8	5904	595	859	-	-	0.00 (0.00)	none	41	0	0	0	0	0	0	41	0	0	0	0	0	0	CACCTCATACAATGCTTGAA	CATCTACTGCAACATTTGACAC	139	55
*There is a data discordance in SH2B3 repeat length between NM_005475 (T12) and the UCSC human genome assembly database version 18 (T14).
**Flanking putative miR binding site: putative miR binding site predicted by TargetScan within 200 bases in distance from the microsatellite.
***AREs: AU-rich elements
# Distance: distance between the first nucleotide of the microsatellite and the respective genomic elements (unit: bases).
A negative distance indicates that the element is located at the 5' of the microsatellite based upon the direction of the transcription.
