# Supplementary material for: Screening for Microsatellite Instability Identifies Frequent 3′-Untranslated Region Mutation of the RB1-Inducible Coiled-Coil 1 Gene in Colon Tumors
Source: PLoS One. 2009 Nov 2;4(11):e7715. doi: 10.1371/journal.pone.0007715 (PMC2766054; doi:10.1371/journal.pone.0007715)
Supplement: Table S2 — Germline 3′UTR microsatellite variations observed in the current study. (0.02 MB XLS) [file pone.0007715.s002.xls]

## Sheet: Sheet3
Table S2. Germline 3'UTR microsatellite variations observed in the current study.
Gene symbol	NUAK1	CLIP1	PTPRT	OFD1	ADAMTS3	ADAMTS3	MS4A1
Wild type allele	A10	T9	T10	T9	T8	T10	T9
Observed variant allele	A11	T8	T9	T10	T7	T9	T8
PhastCons score	0.81	0	0.32	0	1	0	0
Distance from stop codon (bases)	1964	930	7895	123	1313	1915	306
Distance from PolyA signal (bases)	1471	510	211	122	839	237	1937
Mean shift (bases /case)	0.75	0.08	0.05	0.05	0.07	0.02	0.03
cases with variant /analyzed cases (%)	27/40 (67.5)	3/39 (7.7)	2/42 (4.8)	1/40 (2.5)	2/42 (4.8)	1/41 (2.4)	1/37 (2.7)
variant alleles /analyzed alleles (%)	30/80 (37.5)	3/78 (3.8)	2/84 (2.4)	2/80 (2.5)	2/84 (2.4)	1/82 (1.2)	1/74 (1.4)
variant alleles /analyzed alleles in SCC (%)	26/64 (40.6)	3/64 (4.7)	2/68 (2.9)	2/68 (2.9)	1/68 (1.5)	0/68 (0.0)	1/66 (1.5)
variant alleles /analyzed alleles in HNPCC (%)	4/16 (25.0)	0/14 (0.0)	0/16 (0.0)	0/12 (0.0)	1/16 (6.3)	1/14 (7.1)	0/8 (0.0)
Fisher's exact test P-value (SCC vs. HNPCC)	0.12	0.55	0.65	0.72	0.31	0.17	0.89
Cases with homozygous variant allele existed for NUAK1 and OFD1
