# Supplementary material for: Screening for Microsatellite Instability Identifies Frequent 3′-Untranslated Region Mutation of the RB1-Inducible Coiled-Coil 1 Gene in Colon Tumors
Source: PLoS One. 2009 Nov 2;4(11):e7715. doi: 10.1371/journal.pone.0007715 (PMC2766054; doi:10.1371/journal.pone.0007715)
Supplement: Table S3 — Tumor attribute-dependent 3′UTR microsatellite mutational profiles. (0.02 MB XLS) [file pone.0007715.s003.xls]

## Sheet: Sheet2
Table S3. Tumor attribute-dependent 3'UTR microsatellite mutational profiles.
Tumor genotype	RB1CC1 wt (%)	RB1CC1 mt (%)	NUAK1 wt (%)	NUAK1 mt (%)	RTF1 wt (%)	RTF1 mt (%)
By disease
HNPCC	2 (22.2%)	7 (77.8%)	5 (55.6%)	4 (44.4%)	6 (60.0%)	4 (40.0%)
Sporadic	10 (34.5%)	19 (65.5%)	24 (72.7%)	9 (27.3%)	24 (80.0%)	6 (30.0%)
Fisher's exact t-test p-value	0.68		0.42		0.4
By anatomical site
R	11 (33.3%)	22 (66.7%)	26 (72.2%)	10 (27.8%)	26 (74.3%)	9 (25.7%)
L	1 (20.0%)	4 (80.0%)	3 (50.0%)	3 (50.0%)	4 (80.0%)	1 (20.0%)
Fisher's exact t-test p-value	1		0.35		0.78
By Duke's stage
A/B	8 (28.6%)	20 (71.4%)	23 (71.9%)	9 (28.1%)	21 (70.0%)	9 (30.0%)
C/D	3 (33.3%)	6 (66.7%)	5 (62.5%)	3 (37.5%)	9 (90.0%)	1 (10.0%)
Fisher's exact t-test p-value	1		0.68		0.4
By Histological differentiation
well-moderate	2 (13.3%)	13 (86.7%)	11 (64.7%)	6 (35.3%)	14 (82.4%)	3 (17.6%)
poor	5 (41.7%)	7 (58.3%)	11 (84.6%)	2 (15.4%)	10 (76.9%)	3 (23.1%)
Fisher's exact t-test p-value	0.19		0.41		0.93
Tumors were not included in the culculation for each comparison when their corresponding mutational and/or clinical characteristic data were unavailable .
